# Supplementary material for: Development, Validation, and Deployment of a Time-Dependent Machine Learning Model for Predicting One-Year Mortality Risk in Critically Ill Patients with Heart Failure
Source: Bioengineering (Basel). 2025 May 12;12(5):511. doi: 10.3390/bioengineering12050511 (PMC12108603; doi:10.3390/bioengineering12050511)
Supplement: Supplementary file 1 [file bioengineering-12-00511-s001.zip]

Archive with 5 entries (5 files):
- Supplementary figure1.tiff
- Supplementary figure2.tif
- Supplementary figure3.tif
- Supplementary figure4.tif
- Supplementary figure5.tif
